# Supplementary material for: Efficiency comparison of B6(Cg)-Tyrc−2j /J and C57BL/6NTac embryos as hosts for the generation of knockout mice
Source: Transgenic Res. 2021 Apr 12;30(3):275–81. doi: 10.1007/s11248-021-00248-9 (PMC8169498; doi:10.1007/s11248-021-00248-9)
Supplement: Supplementary file 1 — Supplementary file1 (XLSX 61 kb) [file 11248_2021_248_MOESM1_ESM.xlsx]

## Sheet: B6NTac
Date	Host strain	ES cell	Cell line	Embryo Transferred	Recipient	Birth	% Birth	Live Pups	% Pups Live	Chimeras Survived	chimeras survival/embryo transferred	# Live Female Chimeras	# Live Male Chimeras	# Male 0-39%	# Male 40-79%	# Male 80-99%	# Male 100%	GLT	# Male 40-100%	>40% Chimeras Rate (40-100% live male chimeras/embryos traasferred)	100% Chimeras Rate (100% male chimeras/embryos transferred)	0-39% Chimeras Rate (0-39% live male chimeras/live male chimeras)	40-79% Chimeras Rate (40-79% live male chimeras/live male chimeras)	80-99% Chimeras Rate (80-99% live male chimeras/live male chimeras)	100% Chimeras Rate (100% live male chimeras/live male chimeras)
2020.5.27	B6NTac	Cdh6 D03	JM8A3.N1	33	2	5	0.151515	4	0.8	2	0.0606061		2				2	Y	2	0.0606061	0.0606061	0	0	0	1
2020.5.26	B6NTac	Tfeb D03	JM8A3.N1	31	2	7	0.225806	2	0.285714	1	0.0322581		1				1	Y	1	0.0322581	0.0322581	0	0	0	1
2020.5.19	B6NTac	Abhd2 F10	JM8A3.N1	31	2	7	0.225806	3	0.428571	3	0.0967742	1	2			1	1	Y	2	0.0645161	0.0322581	0	0	0.5	0.5
2020.5.21	B6NTac	Ikzf1 H01	JM8A3.N1	31	2	12	0.387097	11	0.916667	8	0.258065		8			7	1	Y	8	0.258065	0.0322581	0	0	0.875	0.125
2020.5.13	B6NTac	Vim E08	JM8A3.N1	31	2	14	0.451613	2	0.142857	2	0.0645161		2				2	Y	2	0.0645161	0.0645161	0	0	0	1
2020.5.13	B6NTac	Tmprss2 G12	JM8A3.N1	32	2	7	0.21875	3	0.428571	2	0.0625		2				2	Y	2	0.0625	0.0625	0	0	0	1
2020.5.7	B6NTac	Cd79b A06	JM8A3.N1	31	2	8	0.258065	3	0.375	3	0.0967742	1	2			2		Y	2	0.0645161	0	0	0	1	0
2020.4.30	B6NTac	Lmx1b D04	JM8A3.N1	31	2	8	0.258065	7	0.875	6	0.193548	1	5			2	3	N	5	0.16129	0.0967742	0	0	0.4	0.6
2020.4.30	B6NTac	Rps29 B01	JM8A3.N1	16	1	3	0.1875	3	1	1	0.0625		1				1	N	1	0.0625	0.0625	0	0	0	1
2020.4.28	B6NTac	Slco2a1 G02	JM8A3.N1	42	3	11	0.261905	10	0.909091	6	0.142857		6			2	4	Y	6	0.142857	0.0952381	0	0	0.333333	0.666667
2020.4.22	B6NTac	Sh3bp1 B06	JM8A3.N1	29	2	5	0.172414	4	0.8	2	0.0689655		2			1	1	N	2	0.0689655	0.0344828	0	0	0.5	0.5
2020.4.22	B6NTac	RpL11 E04	JM8A3.N1	29	2	11	0.37931	7	0.636364	6	0.206897		6			1	5	Y	6	0.206897	0.172414	0	0	0.166667	0.833333
2020.4.21	B6NTac	Tango2 G01	JM8A3.N1	29	2	7	0.241379	3	0.428571	3	0.103448		3			2	1	N	3	0.103448	0.0344828	0	0	0.666667	0.333333
2020.4.15	B6NTac	Zfp90 C07	JM8A3.N1	31	2	17	0.548387	3	0.176471	2	0.0645161		2				2	N	2	0.0645161	0.0645161	0	0	0	1
2020.4.15	B6NTac	Hey2 D11	JM8A3.N1	32	2	6	0.1875	5	0.833333	3	0.09375		3			1	2	N	3	0.09375	0.0625	0	0	0.333333	0.666667
2020.4.15	B6NTac	Kcns1 F02	JM8A3.N1	29	2	8	0.275862	5	0.625	4	0.137931		4		1		3	Y	4	0.137931	0.103448	0	0.25	0	0.75
2020.4.9	B6NTac	Slc22a18 F10	JM8A3.N1	42	3	16	0.380952	11	0.6875	5	0.119048		5	1		3	1	N	4	0.0952381	0.0238095	0.2	0	0.6	0.2
2020.4.1	B6NTac	Hmgcs2 G04	JM8A3.N1	31	2	5	0.16129	4	0.8	4	0.129032		4			2	2	N	4	0.129032	0.0645161	0	0	0.5	0.5
2020.3.26	B6NTac	Ftdc2 D06	JM8A3.N1	44	3	14	0.318182	9	0.642857	6	0.136364	1	5		1	1	3	N	5	0.113636	0.0681818	0	0.2	0.2	0.6
2020.3.20	B6NTac	Pdia2 D11	JM8A3.N1	60	4	8	0.133333	3	0.375	3	0.05		3		1	1	1	Y	3	0.05	0.0166667	0	0.333333	0.333333	0.333333
2020.3.5	B6NTac	Slc25a31 D08	JM8A3.N1	61	4	10	0.163934	2	0.2	1	0.0163934		1				1	N	1	0.0163934	0.0163934	0	0	0	1
2020.1.15	B6NTac	Id3 C02	JM8A3.N1	31	2	5	0.16129	4	0.8	1	0.0322581		1			1		N	1	0.0322581	0	0	0	1	0
2020.1.15	B6NTac	Slc11a2 A10	JM8A3.N1	12	1	2	0.166667	2	1	1	0.0833333		1			1		N	1	0.0833333	0	0	0	1	0
2020.1.8	B6NTac	NPTX1C05/HadhE08	JM8A3.N1	14	1	8	0.571429	8	1	4	0.285714		4				4	2Y	4	0.285714	0.285714	0	0	0	1
2020.1.1	B6NTac	Nhlh2 D02	JM8A3.N1	30	2	3	0.1	3	1	3	0.1		3				3	Y	3	0.1	0.1	0	0	0	1
2019.12.31	B6NTac	Ppp1r9a F06	JM8A3.N1	30	2	4	0.133333	4	1	1	0.0333333		1				1	Y	1	0.0333333	0.0333333	0	0	0	1
2019.12.25	B6NTac	ApLp1 G10	JM8A3.N1	31	2	10	0.322581	8	0.8	3	0.0967742		3		1		2	N	3	0.0967742	0.0645161	0	0.333333	0	0.666667
2019.12.25	B6NTac	Wdr86 D03	JM8A3.N1 (p11)	46	3	13	0.282609	11	0.846154	11	0.23913	1	10			2	8	Y	10	0.217391	0.173913	0	0	0.2	0.8
2019.12.24	B6NTac	Kcns3 C12	JM8A3.N1	28	2	11	0.392857	4	0.363636	4	0.142857		4		1	1	2	N	4	0.142857	0.0714286	0	0.25	0.25	0.5
2019.12.19	B6NTac	Rnf219 D12	JM8A3.N1	30	2	13	0.433333	11	0.846154	7	0.233333		7				7	Y	7	0.233333	0.233333	0	0	0	1
2019.12.10	B6NTac	Taf5l B02	JM8A3.N1	46	3	15	0.326087	15	1	6	0.130435		6			1	5	Y	6	0.130435	0.108696	0	0	0.166667	0.833333
2019.12.10	B6NTac	Mfsd7c A12	JM8A3.N1	31	2	6	0.193548	6	1	6	0.193548		6			2	4	Y	6	0.193548	0.129032	0	0	0.333333	0.666667
2019.12.5	B6NTac	Scn7a H08	JM8A3.N1	30	2	5	0.166667	3	0.6	3	0.1		3				3	Y	3	0.1	0.1	0	0	0	1
2019.11.27	B6NTac	Slco2a1 G02	JM8A3.N1	30	2	12	0.4	4	0.333333	2	0.0666667		2		1		1	N	2	0.0666667	0.0333333	0	0.5	0	0.5
2019.11.27	B6NTac	Npas4 E08	JM8A3.N1	30	2	13	0.433333	10	0.769231	6	0.2	2	4			2	2	Y	4	0.133333	0.0666667	0	0	0.5	0.5
2019.11.20	B6NTac	Kcnip2 G08	JM8A3.N1	30	2	14	0.466667	8	0.571429	7	0.233333		7				7	N	7	0.233333	0.233333	0	0	0	1
2019.11.20	B6NTac	Irf9 A04	JM8A3.N1	30	2	7	0.233333	3	0.428571	2	0.0666667		2				2	N	2	0.0666667	0.0666667	0	0	0	1
2019.11.14	B6NTac	Egr3 H10	JM8A3.N1	31	2	10	0.322581	6	0.6	5	0.16129	1	4				4	Y	4	0.129032	0.129032	0	0	0	1
2019.11.13	B6NTac	Nhlh2 C01	JM8A3.N1	29	2	4	0.137931	1	0.25	1	0.0344828		1				1	N	1	0.0344828	0.0344828	0	0	0	1
2019.11.13	B6NTac	Erp29 E05	JM8A3.N1	30	2	10	0.333333	7	0.7	4	0.133333	1	3				3	Y	3	0.1	0.1	0	0	0	1
2019.11.7	B6NTac	Abi1 C04	JM8A3.N1	17	1	5	0.294118	5	1	2	0.117647		2			2		N	2	0.117647	0	0	0	1	0
2019.11.6	B6NTac	Grin1 C11	JM8A3.N1	17	1	9	0.529412	2	0.222222	2	0.117647		2				2	Y	2	0.117647	0.117647	0	0	0	1
2019.10.30	B6NTac	Dlg4 H12	JM8A3.N1	29	2	13	0.448276	13	1	12	0.413793		12			1	11	Y	12	0.413793	0.37931	0	0	0.0833333	0.916667
2019.10.24	B6NTac	Smndc1 C03	JM8A3.N1	31	2	11	0.354839	6	0.545455	4	0.129032		4		1	3		Y	4	0.129032	0	0	0.25	0.75	0
2019.10.24	B6NTac	Krtdap A09	JM8A3.N1	29	2	10	0.344828	5	0.5	5	0.172414		5		1		4	Y	5	0.172414	0.137931	0	0.2	0	0.8
2019.10.23	B6NTac	Jkamp A10	JM8A3.N1	30	2	13	0.433333	8	0.615385	7	0.233333	2	5			4	1	Y	5	0.166667	0.0333333	0	0	0.8	0.2
2019.10.22	B6NTac	Pdia2 A10	JM8A3.N1	31	2	4	0.129032	2	0.5	2	0.0645161	1	1			1		N	1	0.0322581	0	0	0	1	0
2019.10.22	B6NTac	Scn7a G05	JM8A3.N1	32	2	5	0.15625	1	0.2	1	0.03125		1			1		N	1	0.03125	0	0	0	1	0
2019.10.17	B6NTac	Psma3 A11	JM8A3.N1	30	2	9	0.3	3	0.333333	3	0.1	2	1		1			N	1	0.0333333	0	0	1	0	0
2019.10.17	B6NTac	Ice2 A10	JM8A3.N1	31	2	13	0.419355	6	0.461538	4	0.129032		4		1	2	1	Y	4	0.129032	0.0322581	0	0.25	0.5	0.25
2019.10.16	B6NTac	Ndufaf4 D04	JM8A3.N1	30	2	7	0.233333	2	0.285714	2	0.0666667		2			2		N	2	0.0666667	0	0	0	1	0
2019.10.11	B6NTac	Bdh1 H09	JM8A3.N1	15	1	8	0.533333	3	0.375	3	0.2	1	2				2	Y	2	0.133333	0.133333	0	0	0	1
2019.9.26	B6NTac	Fam167a A01	JM8A3.N1	15	2	4	0.266667	3	0.75	2	0.133333		2			2		Y	2	0.133333	0	0	0	1	0
2019.9.25	B6NTac	Cnih4 B06	JM8A3.N1 (p11)	32	2	11	0.34375	7	0.636364	6	0.1875	1	5			1	4	Y	5	0.15625	0.125	0	0	0.2	0.8
2019.9.19	B6NTac	Lypla1 E07	JM8A3.N1	29	2	12	0.413793	10	0.833333	7	0.241379	2	5			1	4	Y	5	0.172414	0.137931	0	0	0.2	0.8
2019.9.19	B6NTac	Pard6b C03	JM8A3.N1 (p11)	31	2	12	0.387097	8	0.666667	7	0.225806		7		1	1	5	N	7	0.225806	0.16129	0	0.142857	0.142857	0.714286
2019.9.5	B6NTac	Tor1aip2 B08	JM8A3.N1	30	2	10	0.333333	6	0.6	5	0.166667	1	4		1		3	Y	4	0.133333	0.1	0	0.25	0	0.75
2019.9.5	B6NTac	Yif1a G01	JM8A3.N1	30	2	10	0.333333	3	0.3	3	0.1		3				3	N	3	0.1	0.1	0	0	0	1
2019.8.22	B6NTac	Timm17a G05	JM8A3.N1	31	2	13	0.419355	7	0.538462	7	0.225806		7			3	4	N	7	0.225806	0.129032	0	0	0.428571	0.571429
2019.8.22	B6NTac	Slc10a7 D02	JM8A3.N1 (p11)	30	2	16	0.533333	12	0.75	10	0.333333		10			4	6	Y	10	0.333333	0.2	0	0	0.4	0.6
2019.8.21	B6NTac	Ccdc12 A03	JM8A3.N1	31	2	11	0.354839	4	0.363636	2	0.0645161		2			1	1	Y	2	0.0645161	0.0322581	0	0	0.5	0.5
2019.8.16	B6NTac	Snw1 D02	JM8A3.N1 (p11)	28	2	7	0.25	3	0.428571	3	0.107143		3			3		Y	3	0.107143	0	0	0	1	0
2019.8.16	B6NTac	XyLt2 D04	JM8A3.N1	30	2	10	0.333333	9	0.9	6	0.2		6		1	2	3	Y	6	0.2	0.1	0	0.166667	0.333333	0.5
2019.8.9	B6NTac	Dcaf10 F10	JM8A3.N1	30	2	6	0.2	4	0.666667	3	0.1		3				3	Y	3	0.1	0.1	0	0	0	1
2019.8.2	B6NTac	Oxtr F04	JM8A3.N1.C2	31	2	3	0.0967742	3	1	2	0.0645161		2			2		Y	2	0.0645161	0	0	0	1	0

## Sheet: B6 albino
Date	Host strain	ES cell	Cell line	Embryo Transferred	Recipient	Birth	% Birth	Live Pups	% Pups Live	Chimeras Survived	chimeras survival/embryo transferred	# Live Female Chimeras	# Live Male Chimeras	# Male 0-39%	# Male 40-79%	# Male 80-99%	# Male 100%	GLT	# Male 40-100%	>40% Chimeras Rate (40-100% live male chimeras/embryos traasferred)	100% Chimeras Rate (100% male chimeras/embryos transferred)	0-39% Chimeras Rate (0-39% live male chimeras/live male chimeras)	40-79% Chimeras Rate (40-79% live male chimeras/live male chimeras)	80-99% Chimeras Rate (80-99% live male chimeras/live male chimeras)	100% Chimeras Rate (100% live male chimeras/live male chimeras)
2018.5.3	B6 albino	Acss3 B03	JM8A3.N1	77	5	10	0.12987	4	0.4	4	0.0519481		4	1	2	1		N	3	0.038961	0	0.25	0.5	0.25	0
2018.5.4	B6 albino	Slc22a3 B02	JM8A3.N1	91	6	28	0.307692	11	0.392857	8	0.0879121		8	1	3	4		Y	7	0.0769231	0	0.125	0.375	0.5	0
2018.5.9	B6 albino	PLK2 G08	JM8A3.N1	45	3	14	0.311111	8	0.571429	5	0.111111	1	4		4			Y	4	0.0888889	0	0	1	0	0
2018.5.15	B6 albino	Zfp395 A09	JM8A3.N1	44	3	16	0.363636	7	0.4375	6	0.136364	2	4		1	3		Y	4	0.0909091	0	0	0.25	0.75	0
2018.5.16	B6 albino	Acss1 H03	JM8A3.N1	60	4	18	0.3	13	0.722222	13	0.216667		13		2	6	5	Y	13	0.216667	0.0833333	0	0.153846	0.461538	0.384615
2018.5.23	B6 albino	Pogz A09	JM8A3.N1	62	4	27	0.435484	17	0.62963	15	0.241935	2	13	1	5	6	1	Y	12	0.193548	0.016129	0.0769231	0.384615	0.461538	0.0769231
2018.6.7	B6 albino	Slc19a2 C06	JM8A3.N1	61	4	19	0.311475	6	0.315789	5	0.0819672		5	1	3	1		N	4	0.0655738	0	0.2	0.6	0.2	0
2018.6.14	B6 albino	Slc6a15 B03	JM8A3.N1	72	5	20	0.277778	12	0.6	8	0.111111		8	1	2	4	1	Y	7	0.0972222	0.0138889	0.125	0.25	0.5	0.125
2018.6.27	B6 albino	Slc37a4 G03	JM8A3.N1	76	5	13	0.171053	8	0.615385	3	0.0394737		3	2		1		N	1	0.0131579	0	0.666667	0	0.333333	0
2018.6.28	B6 albino	Slc35c1 E09	JM8A3.N1	78	5	19	0.24359	14	0.736842	11	0.141026	1	10		5	4	1	Y	10	0.128205	0.0128205	0	0.5	0.4	0.1
2018.7.5	B6 albino	Slc12a6 B05	JM8A3.N1	58	4	7	0.12069	2	0.285714	1	0.0172414		1		1			N	1	0.0172414	0	0	1	0	0
2018.7.6	B6 albino	Trim54 C03	JM8A3.N1 (p11)	60	4	24	0.4	11	0.458333	10	0.166667	3	7	2	4	1		Y	5	0.0833333	0	0.285714	0.571429	0.142857	0
2018.7.11	B6 albino	Slc2a1 D06	JM8A3.N1	60	4	18	0.3	6	0.333333	3	0.05	1	2	1		1		N	1	0.0166667	0	0.5	0	0.5	0
2018.8.2	B6 albino	Champ1 E03	JM8A3.N1	90	6	33	0.366667	17	0.515152	12	0.133333	1	11	1	3	6	1	Y	10	0.111111	0.0111111	0.0909091	0.272727	0.545455	0.0909091
2018.8.8	B6 albino	Slc25a31 D08	JM8A3.N1	61	4	19	0.311475	9	0.473684	7	0.114754	1	6		3	2	1	N	6	0.0983607	0.0163934	0	0.5	0.333333	0.166667
2018.8.9	B6 albino	Slc35a2 E03	JM8A3.N1	27	2	6	0.222222	3	0.5	2	0.0740741	1	1	1				N	0	0	0	1	0	0	0
2018.8.14	B6 albino	Ttbk2 E08	JM8A3.N1	88	6	25	0.284091	7	0.28	5	0.0568182		5	1	1	3		Y	4	0.0454545	0	0.2	0.2	0.6	0
2018.8.15	B6 albino	Sirt5 A09	JM8A3.N1.C2	90	6	35	0.388889	5	0.142857	4	0.0444444		4		3	1		N	4	0.0444444	0	0	0.75	0.25	0
2018.8.16	B6 albino	Slc2a1 B06	JM8A3.N1	85	6	32	0.376471	19	0.59375	8	0.0941176	2	6		4	2		N	6	0.0705882	0	0	0.666667	0.333333	0
2018.8.23	B6 albino	Nr1h4 D04	JM8A3.N1 (p11)	77	5	23	0.298701	8	0.347826	7	0.0909091		7		2	3	2	Y	7	0.0909091	0.025974	0	0.285714	0.428571	0.285714
2018.8.29	B6 albino	Sirt7 C09	JM8A3.N1	74	5	26	0.351351	7	0.269231	7	0.0945946		7	1	2	2	2	N	6	0.0810811	0.027027	0.142857	0.285714	0.285714	0.285714
2018.8.30	B6 albino	Acss3 B03	JM8A3.N1	59	5	23	0.389831	5	0.217391	4	0.0677966		4			3	1	N	4	0.0677966	0.0169492	0	0	0.75	0.25
2018.9.6	B6 albino	Pfkm F03	JM8A3.N1.C2	90	6	19	0.211111	16	0.842105	14	0.155556		14		5	7	2	Y	14	0.155556	0.0222222	0	0.357143	0.5	0.142857
2018.9.19	B6 albino	Opa3 D06	JM8A3.N1	30	2	8	0.266667	6	0.75	5	0.166667		5		4	1		N	5	0.166667	0	0	0.8	0.2	0
2018.9.20	B6 albino	Slc36a1 B06	JM8A3.N1	90	6	36	0.4	16	0.444444	14	0.155556		14	1	4	6	3	Y	13	0.144444	0.0333333	0.0714286	0.285714	0.428571	0.214286
2018.10.12	B6 albino	Aldob H05	JM8A3.N1	75	5	24	0.32	13	0.541667	11	0.146667		11		2	6	3	Y	11	0.146667	0.04	0	0.181818	0.545455	0.272727
2018.11.1	B6 albino	Spib H07	JM8A3.N1	89	6	32	0.359551	12	0.375	10	0.11236		10		3	6	1	Y	10	0.11236	0.011236	0	0.3	0.6	0.1
2018.11.29	B6 albino	Fgfr2 E11	JM8A3.N1	31	2	14	0.451613	2	0.142857	2	0.0645161		2		1	1		Y	2	0.0645161	0	0	0.5	0.5	0
2018.12.13	B6 albino	Kmt2c E01	JM8A3.N1	63	4	17	0.269841	11	0.647059	8	0.126984		8		2	6		N	8	0.126984	0	0	0.25	0.75	0
2018.12.19	B6 albino	Brca1 E08	JM8A3.N1	57	4	18	0.315789	7	0.388889	5	0.0877193	2	3		1	2		Y	3	0.0526316	0	0	0.333333	0.666667	0
2018.12.20	B6 albino	Brca2 A09	JM8A3.N1	16	1	6	0.375	2	0.333333	2	0.125		2			2		Y	2	0.125	0	0	0	1	0
2018.12.26	B6 albino	Pklr G04	JM8A3.N1	30	2	3	0.1	3	1	3	0.1		3		1	2		Y	3	0.1	0	0	0.333333	0.666667	0
2019.1.4	B6 albino	Nus1 G08	JM8A3.N1 (p12)	57	4	14	0.245614	8	0.571429	4	0.0701754		4	1	2	1		Y	3	0.0526316	0	0.25	0.5	0.25	0
2019.1.10	B6 albino	Mettl16 E09	JM8A3.N1	71	5	23	0.323944	19	0.826087	15	0.211268		15		6	4	5	Y	15	0.211268	0.0704225	0	0.4	0.266667	0.333333
2019.3.14	B6 albino	Nampt C10	JM8A3.N1	29	2	6	0.206897	3	0.5	2	0.0689655	1	1			1		N	1	0.0344828	0	0	0	1	0
2019.3.27	B6 albino	Rnf6 H05	JM8A3.N1	88	6	19	0.215909	4	0.210526	1	0.0113636		1			1		N	1	0.0113636	0	0	0	1	0
2019.3.28	B6 albino	Herc4 C03	JM8A3.N1	71	5	14	0.197183	9	0.642857	6	0.084507		6		3	3		Y	6	0.084507	0	0	0.5	0.5	0
2019.4.3	B6 albino	Kmt2c B03	JM8A3.N1	44	3	13	0.295455	4	0.307692	2	0.0454545	1	1			1		N	1	0.0227273	0	0	0	1	0
2019.4.4	B6 albino	Nmu D03	JM8A3.N1.C2	30	2	14	0.466667	6	0.428571	6	0.2		6		3	1	2	Y	6	0.2	0.0666667	0	0.5	0.166667	0.333333
2019.4.17	B6 albino	Luc712 D05	JM8A3.N1	60	4	23	0.383333	10	0.434783	10	0.166667		10	2	5	3		Y	8	0.133333	0	0.2	0.5	0.3	0
2019.4.18	B6 albino	Nampt A12	JM8A3.N1	45	3	12	0.266667	7	0.583333	2	0.0444444		2		1	1		N	2	0.0444444	0	0	0.5	0.5	0
2019.4.30	B6 albino	Glud1 C09	JM8A3.N1	32	2	11	0.34375	7	0.636364	7	0.21875		7		3	4		Y	7	0.21875	0	0	0.428571	0.571429	0
2019.5.10	B6 albino	Ash1l B01	JM8A3.N1.C2	31	2	2	0.0645161	1	0.5	1	0.0322581		1		1			N	1	0.0322581	0	0	1	0	0
2019.5.9	B6 albino	Ciart B03	JM8A3.N1	30	2	4	0.133333	2	0.5	2	0.0666667	1	1		1			N	1	0.0333333	0	0	1	0	0
2019.5.10	B6 albino	Cpox A10	JM8A3.N1	61	4	16	0.262295	13	0.8125	11	0.180328		11		10	1		Y	11	0.180328	0	0	0.909091	0.0909091	0
2019.6.20	B6 albino	Slc36a2 A03	JM8A3.N1	30	2	12	0.4	4	0.333333	3	0.1		3		1	1	1	Y	3	0.1	0.0333333	0	0.333333	0.333333	0.333333
2019.7.10	B6 albino	Atoh1 F08	JM8A3.N1.C2	46	3	13	0.282609	4	0.307692	4	0.0869565		4		2	2		N	4	0.0869565	0	0	0.5	0.5	0
2019.7.11	B6 albino	Rnf6 H05	JM8A3.N1	77	5	8	0.103896	3	0.375	3	0.038961	1	2	1	1			N	1	0.012987	0	0.5	0.5	0	0
2019.7.12	B6 albino	Gnb1 A02	JM8A3.N1	62	4	17	0.274194	9	0.529412	4	0.0645161		4	1	2	1		Y	3	0.0483871	0	0.25	0.5	0.25	0
2019.7.18	B6 albino	Tnfsf11 H05	JM8A3.N1	61	4	5	0.0819672	2	0.4	1	0.0163934		1			1		N	1	0.0163934	0	0	0	1	0
2019.7.19	B6 albino	Slc17a9 F09	JM8A3.N1	60	4	10	0.166667	6	0.6	4	0.0666667		4	1	3			Y	3	0.05	0	0.25	0.75	0	0
2019.7.24	B6 albino	Dcaf15 B10	JM8A3.N1	30	2	7	0.233333	3	0.428571	2	0.0666667		2		1	1		Y	2	0.0666667	0	0	0.5	0.5	0
2019.7.25	B6 albino	Mzt1 A12	JM8A3.N1	34	2	5	0.147059	5	1	5	0.147059		5	1	3	1		Y	4	0.117647	0	0.2	0.6	0.2	0
2019.7.25	B6 albino	SLc29a2 A01	JM8A3.N1	31	2	10	0.322581	5	0.5	5	0.16129		5		2	3		Y	5	0.16129	0	0	0.4	0.6	0
2019.8.1	B6 albino	Kank2 G11	JM8A3.N1	61	4	16	0.262295	9	0.5625	5	0.0819672		5		2	2	1	Y	5	0.0819672	0.0163934	0	0.4	0.4	0.2
2019.8.8	B6 albino	Nampt E12	JM8A3.N1	46	3	12	0.26087	6	0.5	5	0.108696	1	4		2	1	1	N	4	0.0869565	0.0217391	0	0.5	0.25	0.25
2019.8.28	B6 albino	Rab1b G05	JM8A3.N1	29	2	15	0.517241	8	0.533333	7	0.241379		7		1	2	4	Y	7	0.241379	0.137931	0	0.142857	0.285714	0.571429
2019.9.11	B6 albino	Elmo2 G07	JM8A3.N1	31	2	4	0.129032	2	0.5	1	0.0322581		1				1	Y	1	0.0322581	0.0322581	0	0	0	1
2019.9.11	B6 albino	Tbc1d10c E09	JM8A3.N1	31	2	14	0.451613	4	0.285714	2	0.0645161		2		1	1		N	2	0.0645161	0	0	0.5	0.5	0
2019.9.18	B6 albino	Mtx2 A12	JM8A3.N1	30	2	10	0.333333	8	0.8	5	0.166667		5			4	1	Y	5	0.166667	0.0333333	0	0	0.8	0.2
2019.10.29	B6 albino	Rarb H05	JM8A3.N1	29	2	4	0.137931	2	0.5	2	0.0689655		2			2		Y	2	0.0689655	0	0	0	1	0
2019.11.28	B6 albino	Kcnj4 A04	JM8A3.N1 (p11)	29	2	11	0.37931	8	0.727273	6	0.206897		6		3	1	2	Y	6	0.206897	0.0689655	0	0.5	0.166667	0.333333

## Sheet: B6NTac Superovulation
Host strain	Weight	Date	Operator	# mice	# 8 cell+morulae	Average no.8 cell+morulae	# blastocyst	Average no.blastocysts
B6NTac	13-14g	2019-08-20	Y'EM	4	84	21	55	13.75
B6NTac	16-17g			5	105	21	80	16
B6NTac	14-15g		LH	4	56	14	30	7.5
B6NTac	15-16g			4	57	14.25	43	10.75
B6NTac	14-15g	2019-08-21	Y'EM	5	30	6	11	2.2
B6NTac	15-16g			5	60	12	37	7.4
B6NTac	14-15g		LH	4	61	15.25	33	8.25
B6NTac	15-16g			6	44	7.33333	25	4.16667
B6NTac	13-15g	2019-09-04	Y'EM	2	77	38.5	65	32.5
B6NTac	13-15g		LH	2	23	11.5	12	6
B6NTac	15-16g			7	74	10.5714	52	7.42857
B6NTac	16-17g		Y'EM	7	52	7.42857	37	5.28571
B6NTac	14-15g	2019-10-21	LH	5	37	7.4	21	4.2
B6NTac	15-16g			5	45	9	28	5.6
B6NTac	15-16g		Y'EM	5	89	17.8	65	13
B6NTac	16-17g			5	83	16.6	52	10.4
B6NTac	14-15g	2019-10-22	Y'EM	5	25	5	10	2
B6NTac	15-16g			4	66	16.5	52	13
B6NTac	15-16g		LH	4	45	11.25	31	7.75
B6NTac	16-17g			5	72	14.4	36	7.2
B6NTac	13-14g	2019-10-23	Y'EM	4	72	18	35	8.75
B6NTac	16-17g			5	40	8	32	6.4
B6NTac	13-14g	2019-11-12	Y'EM	5	57	11.4	15	3
B6NTac	14-15g			5	134	26.8	45	9
B6NTac	14-15g		LH	5	48	9.6	33	6.6
B6NTac	15-16g			5	32	6.4	8	1.6
B6NTac	14-15g	2019-11-13	Y'EM	11	173	15.7273	134	12.1818
B6NTac	14-15g		LH	5	70	14	42	8.4
B6NTac	15-17g			5	29	5.8	15	3
B6NTac	13-14g	2019-11-18	Y'EM	5	71	14.2	32	6.4
B6NTac	14-15g			5	84	16.8	40	8
B6NTac	14-15g		LH	4	36	9	17	4.25
B6NTac	15-16g			6	83	13.8333	46	7.66667
B6NTac	14-15g	2019-11-25	LH	5	74	14.8	36	7.2
B6NTac	15-16g			5	43	8.6	22	4.4
B6NTac	15-16g		Y'EM	5	53	10.6	30	6
B6NTac	16-17g			5	50	10	20	4
B6NTac	13-14g	2019-11-26	Y'EM	5	33	6.6	18	3.6
B6NTac	15-16g			5	58	11.6	20	4
B6NTac	15-16g		LH	4	74	18.5	44	11
B6NTac	14-15g	2019-12-02	LH	6	37	6.16667	15	2.5
B6NTac	14-15g	2019-12-03	LH	5	60	12	36	7.2
B6NTac	15-16g			5	91	18.2	55	11
B6NTac	14-16g	2019-12-04	LH	6	76	12.6667	40	6.66667
B6NTac	14-15g	2019-12-09	CL	5	98	19.6	60	12
B6NTac	15-16g			5	120	24	55	11
B6NTac	15-16g		Y'EM	5	42	8.4	30	6
B6NTac	16-17g			5	49	9.8	29	5.8
B6NTac	15-16g	2019-12-10	LH	6	40	6.66667	16	2.66667
B6NTac	14-15g		CL	4	32	8	20	5
B6NTac	14-15g		Y'EM	5	62	12.4	34	6.8
B6NTac	16-17g			5	29	5.8	20	4
B6NTac	15-16g	2019-12-17	Y'EM	6	62	10.3333	40	6.66667
B6NTac	14-15g	2019-12-18	CL	5	70	14	43	8.6
B6NTac	15-16g		Y'EM	8	41	5.125	28	3.5
B6NTac	14-15g	2019-12-23	Y'EM	4	38	9.5	24	6
B6NTac	15-16g		LH	8	80	10	42	5.25
B6NTac	16-17g		Y'EM	4	20	5	7	1.75
B6NTac	16-17g		CL	4	30	7.5	15	3.75
B6NTac	14-15g	2019-12-30	Y'EM	7	117	16.7143	95	13.5714
B6NTac	16-17g		LH	11	138	12.5455	60	5.45455
B6NTac	13-14g	2020-01-07	LH	3	41	13.6667	6	2
B6NTac	15-16g			6	54	9	26	4.33333
B6NTac	13-14g		Y'EM	8	183	22.875	112	14
B6NTac	14-15g		CL	9	190	21.1111	103	11.4444
B6NTac	14-15g	2020-03-04	CL	5	57	11.4	32	6.4
B6NTac	15-16g		LH	11	106	9.63636	55	5
B6NTac	16-17g		CL	6	35	5.83333	24	4
B6NTac	14-15g	2020-03-11	CL	4	31	7.75	20	5
B6NTac	15-16g			16	178	11.125	119	7.4375
B6NTac	16-17g			6	49	8.16667	37	6.16667
B6NTac	13-14g	2020-03-12	Y'EM	5	73	14.6	37	7.4
B6NTac	14-15g		LH	7	60	8.57143	27	3.85714
B6NTac	15-16g		CL	5	47	9.4	13	2.6
B6NTac	15-16g		Y'EM	5	30	6	11	2.2
B6NTac	13-14g	2020-03-19	CL	5	106	21.2	55	11
B6NTac	15-16g			3	40	13.3333	19	6.33333
B6NTac	15-16g		Y'EM	3	56	18.6667	28	9.33333
B6NTac	14-15g			5	105	21	64	12.8
B6NTac	14-15g		LH	7	83	11.8571	40	5.71429
B6NTac	14-15g	2020-03-31	CL	8	130	16.25	79	9.875
B6NTac	15-16g		LH	10	94	9.4	46	4.6
B6NTac	16-17g			6	52	8.66667	25	4.16667
B6NTac	13-14g	2020-04-08	LH	3	64	21.3333	28	9.33333
B6NTac	14-15g		CL	6	87	14.5	47	7.83333
B6NTac	15-16g		LH	7	85	12.1429	44	6.28571
B6NTac	14-15g	2020-04-27	CL	11	154	14	75	6.81818
B6NTac	15-16g		Y'EM	6	127	21.1667	91	15.1667
B6NTac	14-15g	2020-04-28	CL	10	116	11.6	61	6.1
B6NTac	15-16g		Y'EM	5	56	11.2	20	4
B6NTac	13-14g	2020-04-29	CL	9	92	10.2222	33	3.66667
B6NTac	14-15g		Y'EM	6	54	9	30	5
B6NTac	16-17g		CL	4	44	11	33	8.25
B6NTac	14-15g	2020-05-04	CL	12	243	20.25	143	11.9167
B6NTac	15-16g		Y'EM	6	89	14.8333	60	10
B6NTac	16-17g			6	107	17.8333	88	14.6667
B6NTac	13-15g	2020-05-06	CL	8	71	8.875	41	5.125
B6NTac	15-17g		Y'EM	8	122	15.25	64	8
B6NTac	14-15g	2020-05-18	CL	5	44	8.8	15	3
B6NTac	16-17g			6	99	16.5	50	8.33333
B6NTac	15-16g		Y'EM	6	89	14.8333	48	8
B6NTac	14-15g	2020-05-20	CL	8	109	13.625	63	7.875
B6NTac	15-16g		Y'EM	5	29	5.8	27	5.4
B6NTac	13-14g	2020-05-25	Y'EM	5	93	18.6	49	9.8
B6NTac	14-15g			4	54	13.5	40	10
B6NTac	14-15g		CL	6	90	15	31	5.16667
B6NTac	14-15g	2020-05-26	Y'EM	8	106	13.25	68	8.5
B6NTac	14-15g		CL	3	58	19.3333	29	9.66667
B6NTac	15-16g			6	83	13.8333	47	7.83333
B6NTac	13-15g	2020-06-10	CL	4	57	14.25	43	10.75
B6NTac	14-15g	2020-06-16	CL	4	76	19	53	13.25
B6NTac	15-16g			4	64	16	41	10.25
B6NTac	16-17g		Y'EM	6	96	16	63	10.5
B6NTac	14-15g			3	15	5	12	4
B6NTac	14-15g	2020-06-17	CL	3	70	23.3333	51	17
B6NTac	16-17g			5	31	6.2	19	3.8
B6NTac	13-14g		Y'EM	5	94	18.8	72	14.4
B6NTac	14-15g			4	48	12	36	9
B6NTac	16-17g	2020-06-22	CL	6	121	20.1667	65	10.8333
B6NTac	16-17g		Y'EM	8	118	14.75	26	3.25
B6NTac	14-15g	2020-06-23	Y'EM	5	92	18.4	65	13
B6NTac	15-16g			3	57	19	40	13.3333
B6NTac	15-16g		CL	9	118	13.1111	55	6.11111
B6NTac	13-14g	2020-06-29	LH	5	42	8.4	18	3.6
B6NTac	14-15g		Y'EM	7	86	12.2857	60	8.57143
B6NTac	13-14g	2020-06-30	Y'EM	5	125	25	76	15.2
B6NTac	15-16g		CL	8	108	13.5	70	8.75
B6NTac	13-14g	2020-07-01	Y'EM	5	92	18.4	68	13.6
B6NTac	14-15g		CL	6	124	20.6667	63	10.5
B6NTac	15-16g		LH	6	106	17.6667	58	9.66667
B6NTac	13-14g	2020-07-14	Y'EM	5	77	15.4	30	6
B6NTac	15-16g		LH	7	125	17.8571	70	10
B6NTac	16-17g		Y'EM	5	86	17.2	70	14
B6NTac	15-16g	2020-07-20	LH	5	91	18.2	40	8
B6NTac	15-16g		CL	6	74	12.3333	43	7.16667
B6NTac	14-15g	2020-07-22	Y'EM	2	53	26.5	40	20
B6NTac	16-17g			4	46	11.5	35	8.75
B6NTac	15-16g	2020-07-27	LH	7	108	15.4286	56	8
B6NTac	16-17g		CL	6	51	8.5	34	5.66667
B6NTac	14-15g	2020-07-28	CL	5	64	12.8	49	9.8
B6NTac	13-14g	2020-07-29	CL	5	96	19.2	40	8
B6NTac	14-15g		LH	5	78	15.6	50	10
B6NTac	15-16g		Y'EM	5	74	14.8	50	10
B6NTac	16-17g			3	53	17.6667	38	12.6667
B6NTac	15-17g	2020-08-17	LH	7	66	9.42857	33	4.71429
B6NTac	15-16g	2020-08-18	LH	6	72	12	44	7.33333
B6NTac	16-17g			3	74	24.6667	38	12.6667
B6NTac	16-17g		Y'EM	3	81	27	46	15.3333
B6NTac	14-15g	2020-08-19	CL	6	71	11.8333	51	8.5
B6NTac	15-16g		LH	7	98	14	46	6.57143
B6NTac	14-15g	2020-08-24	CL	7	148	21.1429	91	13
B6NTac	16-17g		LH	7	94	13.4286	60	8.57143
B6NTac	15-16g	2020-08-25	CL	10	193	19.3	145	14.5
B6NTac	14-15g	2020-08-26	Y'EM	7	105	15	70	10
B6NTac	15-16g		LH	6	92	15.3333	46	7.66667
B6NTac	16-17g		CL	5	85	17	60	12
B6NTac	13-14g	2020-09-01	CL	5	61	12.2	42	8.4
B6NTac	14-15g		LH	6	116	19.3333	60	10
B6NTac	14-15g		Y'EM	6	171	28.5	120	20

## Sheet: B6 albino Superovulation
Host strain	Weight	Date	Operator	# mice	# 8 cell+morulae	Average no.8 cell+morulae	# blastocyst	Average no.blastocysts
B6 albino	13-16g	2018-10-11	LH	7	70	10	30	4.28571
B6 albino	13-16g		Y'EM	7	100	14.2857	50	7.14286
B6 albino	13-16g		CL	7	66	9.42857	25	3.57143
B6 albino	13-14g	2018-10-31	Y'EM	6	130	21.6667	80	13.3333
B6 albino	14-15g		LH	10	110	11	70	7
B6 albino	15-16g		Y'EM	8	85	10.625	66	8.25
B6 albino	14-15g	2018-11-07	CL	6	123	20.5	65	10.8333
B6 albino	16-17g			6	76	12.6667	50	8.33333
B6 albino	13-14g	2018-11-14	Y'EM	4	68	17	24	6
B6 albino	14-15g			5	90	18	33	6.6
B6 albino	15-16g		LH	5	80	16	42	8.4
B6 albino	16-17g		CL	5	26	5.2	12	2.4
B6 albino	13-14g	2018-11-21	Y'EM	4	45	11.25	8	2
B6 albino	15-16g			6	30	5	11	1.83333
B6 albino	16-17g		LH	6	51	8.5	34	5.66667
B6 albino	14-15g	2018-11-28	Y'EM	6	100	16.6667	45	7.5
B6 albino	16-17g		CL	6	52	8.66667	40	6.66667
B6 albino	14-15g	2018-12-04	LH	6	28	4.66667	8	1.33333
B6 albino	15-16g			6	44	7.33333	20	3.33333
B6 albino	16-17g		Y'EM	6	65	10.8333	39	6.5
B6 albino	13-14g	2018-12-12	LH	6	40	6.66667	18	3
B6 albino	13-14g		Y'EM	6	40	6.66667	11	1.83333
B6 albino	14-15g		LH	5	75	15	32	6.4
B6 albino	15-16g		Y'EM	7	80	11.4286	25	3.57143
B6 albino	14-15g	2018-12-18	CL	7	80	11.4286	44	6.28571
B6 albino	15-16g		Y'EM	4	15	3.75	10	2.5
B6 albino	16-17g			5	90	18	45	9
B6 albino	13-14g	2018-12-19	CL	4	36	9	14	3.5
B6 albino	15-16g			9	101	11.2222	50	5.55556
B6 albino	16-17g		Y'EM	4	38	9.5	14	3.5
B6 albino	13-14g	2018-12-25	LH	8	84	10.5	26	3.25
B6 albino	13-14g		CL	4	49	12.25	31	7.75
B6 albino	14-15g			4	58	14.5	22	5.5
B6 albino	14-15g		Y'EM	7	140	20	70	10
B6 albino	15-16g	2018-12-26	CL	7	82	11.7143	39	5.57143
B6 albino	15-16g		Y'EM	4	40	10	13	3.25
B6 albino	16-17g			4	60	15	28	7
B6 albino	16-17g		LH	7	75	10.7143	55	7.85714
B6 albino	15-16g	2019-01-03	Y'EM	7	78	11.1429	32	4.57143
B6 albino	16-17g		LH	12	118	9.83333	40	3.33333
B6 albino	13-14g	2019-01-08	LH	7	35	5	11	1.57143
B6 albino	15-16g		CL	7	104	14.8571	57	8.14286
B6 albino	16-17g		Y'EM	7	50	7.14286	30	4.28571
B6 albino	14-15g	2019-03-12	CL	6	94	15.6667	60	10
B6 albino	15-16g		Y'EM	8	104	13	68	8.5
B6 albino	16-17g		LH	6	90	15	55	9.16667
B6 albino	15-16g	2019-03-26	Y'EM	7	135	19.2857	62	8.85714
B6 albino	15-16g		LH	3	40	13.3333	18	6
B6 albino	16-17g			5	69	13.8	2	0.4
B6 albino	16-17g		CL	4	48	12	24	6
B6 albino	13-14g	2019-03-27	CL	5	82	16.4	39	7.8
B6 albino	14-15g		Y'EM	7	51	7.28571	9	1.28571
B6 albino	14-15g		LH	2	19	9.5	8	4
B6 albino	14-15g	2019-04-02	CL	5	69	13.8	39	7.8
B6 albino	14-15g		Y'EM	3	44	14.6667	21	7
B6 albino	15-16g		LH	6	105	17.5	28	4.66667
B6 albino	15-16g		Y'EM	3	73	24.3333	42	14
B6 albino	13-14g	2019-04-03	LH	5	60	12	3	0.6
B6 albino	16-17g		Y'EM	6	30	5	14	2.33333
B6 albino	14-15g	2019-04-10	Y'EM	3	20	6.66667	2	0.666667
B6 albino	15-16g		LH	5	50	10	9	1.8
B6 albino	16-17g		Y'EM	8	16	2	12	1.5
B6 albino	13-14g	2019-04-15	Y'EM	4	50	12.5	18	4.5
B6 albino	15-16g			4	50	12.5	40	10
B6 albino	15-16g		CL	5	77	15.4	48	9.6
B6 albino	15-16g		LH	3	40	13.3333	18	6
B6 albino	14-15g	2019-04-16	Y'EM	6	80	13.3333	33	5.5
B6 albino	14-15g		LH	5	100	20	40	8
B6 albino	14-15g	2019-04-28	CL	5	79	15.8	51	10.2
B6 albino	15-16g		LH	5	38	7.6	20	4
B6 albino	14-15g	2019-04-29	CL	5	90	18	41	8.2
B6 albino	14-15g	2019-05-08	Y'EM	5	84	16.8	64	12.8
B6 albino	16-17g			6	65	10.8333	38	6.33333
B6 albino	16-17g		LH	6	30	5	16	2.66667
B6 albino	13-14g	2019-05-09	LH	7	80	11.4286	38	5.42857
B6 albino	15-16g		CL	9	91	10.1111	45	5
B6 albino	14-15g	2019-05-21	LH	5	49	9.8	26	5.2
B6 albino	15-16g			6	65	10.8333	19	3.16667
B6 albino	16-17g		CL	9	58	6.44444	34	3.77778
B6 albino	14-15g	2019-05-22	LH	5	43	8.6	26	5.2
B6 albino	15-16g		CL	12	77	6.41667	38	3.16667
B6 albino	13-14g	2019-06-03	CL	8	120	15	66	8.25
B6 albino	14-15g		LH	8	67	8.375	43	5.375
B6 albino	13-14g	2019-06-04	LH	2	28	14	10	5
B6 albino	14-15g		CL	6	89	14.8333	35	5.83333
B6 albino	15-16g			5	39	7.8	23	4.6
B6 albino	15-16g	2019-06-13	Y'EM	5	23	4.6	11	2.2
B6 albino	16-17g		LH	5	33	6.6	21	4.2
B6 albino	16-17g	2019-06-18	LH	5	80	16	40	8
B6 albino	15-16g	2019-06-19	Y'EM	4	40	10	30	7.5
B6 albino	14-15g			5	68	13.6	40	8
B6 albino	15-16g		LH	10	134	13.4	72	7.2
B6 albino	13-14g	2019-07-09	Y'EM	7	126	18	64	9.14286
B6 albino	14-15g		LH	4	84	21	46	11.5
B6 albino	15-16g			2	53	26.5	26	13
B6 albino	16-17g	2019-07-10	LH	10	96	9.6	87	8.7
B6 albino	15-16g	2019-07-11	CL	10	125	12.5	65	6.5
B6 albino	16-17g		LH	5	51	10.2	18	3.6
B6 albino	15-16g	2019-07-16	Y'EM	8	38	4.75	25	3.125
B6 albino	15-16g		LH	6	68	11.3333	44	7.33333
B6 albino	14-15g	2019-07-17	LH	8	118	14.75	39	4.875
B6 albino	16-17g		Y'EM	7	79	11.2857	36	5.14286
B6 albino	13-14g	2019-07-18	LH	5	22	4.4	9	1.8
B6 albino	14-15g			5	49	9.8	23	4.6
B6 albino	15-16g		Y'EM	7	79	11.2857	36	5.14286
B6 albino	15-16g	2019-07-23	Y'EM	5	43	8.6	25	5
B6 albino	16-17g			5	35	7	12	2.4
B6 albino	16-17g			5	28	5.6	17	3.4
B6 albino	15-16g	2019-07-24	LH	5	63	12.6	37	7.4
B6 albino	16-17g			6	22	3.66667	15	2.5
B6 albino	15-16g	2019-07-30	LH	6	38	6.33333	24	4
B6 albino	16-17g			6	64	10.6667	23	3.83333
B6 albino	16-17g	2019-08-06	LH	7	64	9.14286	31	4.42857
B6 albino	14-15g	2019-08-13	LH	6	46	7.66667	17	2.83333
B6 albino	15-16g		Y'EM	9	105	11.6667	62	6.88889
B6 albino	13-14g	2019-08-19	LH	5	73	14.6	19	3.8
B6 albino	14-15g			6	34	5.66667	17	2.83333
B6 albino	15-16g		Y'EM	5	63	12.6	30	6
B6 albino	16-17g			2	33	16.5	19	9.5
B6 albino	14-15g	2019-08-26	LH	6	61	10.1667	28	4.66667
B6 albino	15-17g			6	75	12.5	39	6.5
B6 albino	13-14g	2019-08-27	LH	3	33	11	13	4.33333
B6 albino	15-16g			8	47	5.875	33	4.125
B6 albino	14-15g	2019-08-28	LH	5	38	7.6	14	2.8
B6 albino	15-16g			6	72	12	22	3.66667
B6 albino	13-14g	2019-09-03	LH	4	40	10	17	4.25
B6 albino	14-15g			4	47	11.75	7	1.75
B6 albino	15-16g			6	40	6.66667	24	4
B6 albino	16-17g			6	34	5.66667	11	1.83333
B6 albino	15-16g	2019-09-09	Y'EM	4	54	13.5	34	8.5
B6 albino	15-16g		LH	7	44	6.28571	28	4
B6 albino	14-15g	2019-09-17	LH	5	32	6.4	18	3.6
B6 albino	15-16g		Y'EM	3	39	13	13	4.33333
B6 albino	16-17g		LH	6	35	5.83333	19	3.16667
B6 albino	15-16g	2019-10-14	LH	6	16	2.66667	8	1.33333
B6 albino	15-16g		Y'EM	6	47	7.83333	31	5.16667
B6 albino	16-17g			6	42	7	33	5.5
B6 albino	13-14g	2019-11-04	LH	6	72	12	42	7
B6 albino	14-15g		Y'EM	5	25	5	14	2.8
B6 albino	15-16g		LH	5	29	5.8	17	3.4
B6 albino	16-17g		Y'EM	6	31	5.16667	20	3.33333
B6 albino	15-16g	2019-11-27	LH	6	51	8.5	26	4.33333
B6 albino	14-16g	2019-12-16	CL	10	112	11.2	69	6.9
B6 albino	14-15g	2020-03-11	CL	4	31	7.75	20	5
B6 albino	15-16g			16	178	11.125	119	7.4375
B6 albino	16-17g			6	49	8.16667	37	6.16667
B6 albino	14-15g	2020-04-22	LH	8	116	14.5	63	7.875
B6 albino	14-15g		CL	4	37	9.25	12	3
B6 albino	15-16g		Y'EM	6	46	7.66667	30	5
B6 albino	16-17g		CL	4	58	14.5	35	8.75
B6 albino	16-17g	2020-05-05	CL	8	41	5.125	20	2.5
B6 albino	14-16g			3	18	6	10	3.33333
B6 albino	14-16g		Y'EM	4	40	10	25	6.25
